# Supplementary material for: Distinct Modes of Transmission of Tuberculosis in Aboriginal and Non-Aboriginal Populations in Taiwan
Source: PLoS One. 2014 Nov 13;9(11):e112633. doi: 10.1371/journal.pone.0112633 (PMC4231046; doi:10.1371/journal.pone.0112633)
Supplement: Table S1 — A. Characterization of strain lineages amongst MTB isolates in aboriginal and Han Chinese patients from eastern Taiwan. B. Characterization of strain lineages amongst MTB isolates in aboriginal and Han Chinese patients from southern Taiwan. (XLSX) [file pone.0112633.s002.xlsx]

## Sheet: Table S1A.
Supplementary Table S1A. Characterization of strain lineages amongst MTB isolates in aboriginal and Han Chinese patients from eastern Taiwan
ID	Ethnic	Age	Strain	Cluster	Strain/Ethnic
TCGH65	aborig	18	T4
TCGH160	others	81	LAM
TCGH30	others	54	LAM
TCGH69	aborig	16	Haarlem	1	H-aborig
TCGH129	others	82	Haarlem	1	H-other
TCGH20	aborig	42	Haarlem
TCGH136	others	54	Haarlem
TCGH52	aborig	17	Haarlem
TCGH123	others	54	Haarlem
TCGH150	others	56	Haarlem
TCGH7	others	47	Haarlem
TCGH135	others	42	Haarlem
TCGH96	others	77	Haarlem
TCGH117	others	37	Haarlem
TCGH72	aborig	12	Haarlem
TCGH79	others	35	Haarlem
TCGH116	others	79	Haarlem
TCGH4	aborig	45	Haarlem
TCGH90	others	61	Haarlem
TCGH115	others	81	Haarlem
TCGH125	others	14	Haarlem	2	H-other
TCGH91	others	31	Haarlem	2	H-other
TCGH56	aborig	15	Haarlem
TCGH83	others	31	Haarlem
TCGH17	aborig	46	Haarlem	3	H-aborig
TCGH27	aborig	62	Haarlem	3	H-aborig
TCGH28	aborig	42	Haarlem	3	H-aborig
TCGH53	aborig	13	Haarlem	3	H-aborig
TCGH55	aborig	2	Haarlem	3	H-aborig
TCGH2	aborig	49	Haarlem
TCGH32	aborig	17	Haarlem	4	H-aborig
TCGH34	aborig	18	Haarlem	4	H-aborig
TCGH9	others	45	Haarlem
TCGH18	others	50	T1
TCGH58	aborig	18	Haarlem	5	H-aborig
TCGH60	others	17	Haarlem	5	H-other
TCGH158	others	69	T1
TCGH112	others	85	Haarlem
TCGH44	aborig	18	Haarlem
TCGH121	others	92	Haarlem
TCGH92	others	81	Haarlem
TCGH66	aborig	19	T2
TCGH54	aborig	16	T2
TCGH81	others	51	T1
TCGH16	aborig	31	T2
TCGH8	others	17	Haarlem
TCGH147	others	13	T1
TCGH101	others	52	T3
TCGH41	aborig	17	Haarlem
TCGH120	others	72	Beijing
TCGH25	others	50	Haarlem
TCGH107	others	39	T3
TCGH141	others	54	Beijing
TCGH6	others	67	Beijing
TCGH142	others	65	Beijing
TCGH82	others	82	Beijing
TCGH148	others	50	Beijing
TCGH23	aborig	53	Beijing
TCGH98	others	57	T2
TCGH84	others	47	Family36
TCGH161	others	11	Beijing
TCGH38	aborig	17	Beijing
TCGH122	others	78	T1
TCGH11	others	43	T1
TCGH146	others	53	H37Rv
TCGH61	others	57	Beijing
TCGH10	others	90	Beijing
TCGH47	aborig	18	Beijing
TCGH1	aborig	29	Beijing
TCGH26	others	63	Beijing
TCGH77	others	51	Beijing
TCGH139	others	73	Beijing
TCGH138	others	90	Beijing
TCGH40	others	20	Beijing
TCGH102	others	67	Beijing
TCGH15	aborig	51	Beijing
TCGH137	others	38	Beijing	6	B-other
TCGH68	others	5	Beijing	6	B-other
TCGH88	others	69	Beijing
TCGH145	others	60	Beijing
TCGH114	others	92	Beijing
TCGH39	others	17	Beijing
TCGH99	others	60	Beijing
TCGH118	others	87	Beijing
TCGH132	others	30	Beijing
TCGH67	aborig	17	Beijing
TCGH76	others	57	Beijing
TCGH89	others	71	Beijing
TCGH13	aborig	41	Beijing	7	B-aborig
TCGH14	aborig	56	Beijing	7	B-aborig
TCGH22	aborig	96	Beijing	7	B-aborig
TCGH3	aborig	59	Beijing	7	B-aborig
TCGH33	aborig	17	Beijing	7	B-aborig
TCGH49	aborig	15	Beijing	7	B-aborig
TCGH19	aborig	45	Beijing	8	B-aborig
TCGH31	aborig	5	Beijing	8	B-aborig
TCGH35	aborig	17	Beijing	8	B-aborig
TCGH57	aborig	18	Beijing	8	B-aborig
TCGH59	aborig	17	Beijing	8	B-aborig
TCGH12	aborig	57	Beijing	9	B-aborig
TCGH5	aborig	58	Beijing	9	B-aborig
TCGH119	others	56	Beijing
TCGH104	others	82	Beijing
TCGH108	others	42	Beijing	10	B-other
TCGH130	others	81	Beijing	10	B-other
TCGH97	others	71	Beijing	10	B-other
TCGH106	others	52	Beijing
TCGH157	others	66	Beijing
TCGH62	others	68	Beijing
TCGH71	aborig	17	Beijing	11	B-aborig
TCGH105	others	62	Beijing	11	B-other
TCGH75	others	51	Beijing	12	B-other
TCGH86	others	48	Beijing	12	B-other
TCGH126	others	23	Beijing
TCGH37	aborig	7	Beijing
TCGH29	aborig	44	Beijing
TCGH43	aborig	53	Beijing	13	B-aborig
TCGH36	others	18	Beijing	13	B-other
TCGH74	others	90	Beijing
TCGH153	others	59	Beijing
TCGH45	aborig	15	Beijing
TCGH151	others	39	Beijing
TCGH110	others	67	Beijing
TCGH63	others	91	Beijing
TCGH143	others	16	T1
TCGH140	others	45	T1
TCGH48	aborig	19	T1
TCGH70	aborig	9	X1
TCGH78	others	59	T1
TCGH103	others	82	LAM
TCGH109	others	47	T1
TCGH94	others	50	T2
TCGH95	others	85	Beijing
TCGH155	others	69	EAI
TCGH80	others	75	EAI
TCGH152	others	24	EAI
TCGH93	others	76	EAI
TCGH111	others	50	EAI	14	E-other
TCGH131	others	86	EAI	14	E-other
TCGH24	others	54	EAI
TCGH149	others	71	EAI
TCGH113	others	55	U
TCGH154	others	58	Bovis
TCGH21	others	80	U
TCGH87	others	36	Family33
TCGH156	others	58	U
TCGH127	others	26	EAI
TCGH128	others	51	Family33

## Sheet: Table S1B
Supplementary Table S1B. Characterization of strain lineages amongst MTB isolates in aboriginal and Han Chinese patients from southern Taiwan
ID	Ethnic	Age	Strain	Cluster	Strain/Ethnic
KCGMH243	others	57	Haarlem
KCGMH133	others	79	LAM
KCGMH111	others	50	Beijing
KCGMH149	others	73	EAI
KCGMH062	others	64	EAI
KCGMH044	others	88	Haarlem
KCGMH306	others	45	Haarlem
KCGMH283	others	59	Haarlem
KCGMH274	others	78	Haarlem
KCGMH021	aborig	47	Haarlem
KCGMH208	aborig	65	Haarlem
KCGMH001	others	78	Haarlem
KCGMH288	others	94	Haarlem
KCGMH146	aborig	23	Haarlem
KCGMH012	others	66	Haarlem
KCGMH186	aborig	46	Haarlem
KCGMH277	aborig	74	Haarlem	1	H-aborig
KCGMH276	others	72	Haarlem	1	H-other
KCGMH281	aborig	39	Haarlem	2	H-aborig
KCGMH163	others	53	Haarlem	2	H-other
KCGMH035	others	87	Haarlem
KCGMH249	others	87	Haarlem
KCGMH305	others	59	Haarlem
KCGMH144	aborig	72	Haarlem
KCGMH263	others	62	T3
KCGMH034	others	84	Haarlem
KCGMH280	others	66	Haarlem
KCGMH027	others	93	T2
KCGMH024	others	42	H37Rv
KCGMH320	others	75	Haarlem
KCGMH170	aborig	79	Haarlem
KCGMH160	aborig	50	Haarlem
KCGMH221	others	74	Haarlem
KCGMH010	others	83	Haarlem
KCGMH154	others	75	T1
KCGMH138	others	16	T1	3	T-other
KCGMH141	others	67	T1	3	T-other
KCGMH298	others	75	T1	3	T-other
KCGMH094	others	30	T1
KCGMH188	others	80	T1
KCGMH009	aborig	80	T1
KCGMH315	aborig	87	T1
KCGMH264	others	75	Beijing
KCGMH045	others	73	Beijing
KCGMH007	others	55	Beijing	4	B-other
KCGMH294	others	56	Beijing	4	B-other
KCGMH029	aborig	36	Beijing
KCGMH008	others	75	T2
KCGMH148	others	61	T1
KCGMH191	others	55	EAI
KCGMH296	others	32	Haarlem
KCGMH291	others	42	Beijing
KCGMH226	aborig	56	Beijing
KCGMH194	aborig	78	T2
KCGMH183	aborig	58	Beijing
KCGMH232	aborig	87	T1
KCGMH180	others	27	Beijing
KCGMH016	others	53	Beijing
KCGMH260	others	80	Beijing
KCGMH207	others	60	Beijing
KCGMH304	others	55	Beijing
KCGMH161	others	45	Beijing	5	B-other
KCGMH171	others	57	Beijing	5	B-other
KCGMH265	others	59	Beijing
KCGMH063	others	40	Beijing	6	B-other
KCGMH224	others	64	Beijing	6	B-other
KCGMH018	others	67	Beijing
KCGMH039	others	84	Beijing
KCGMH017	others	54	Beijing
KCGMH252	others	84	Beijing
KCGMH245	others	83	Beijing
KCGMH014	others	91	Beijing
KCGMH215	others	70	Beijing
KCGMH172	others	35	Beijing
KCGMH244	others	91	Beijing
KCGMH006	others	79	Beijing
KCGMH317	aborig	63	Beijing
KCGMH168	aborig	78	Beijing	7	B-aborig
KCGMH311	others	75	Manu	7	Manu-other
KCGMH187	others	81	Beijing
KCGMH003	others	34	Beijing
KCGMH023	others	37	Beijing	8	B-other
KCGMH319	others	85	Beijing	8	B-other
KCGMH310	aborig	74	Beijing
KCGMH110	aborig	54	Beijing
KCGMH314	others	92	Beijing
KCGMH303	others	64	Beijing
KCGMH091	others	57	Beijing
KCGMH025	others	62	Beijing
KCGMH032	others	82	Beijing
KCGMH246	others	90	T1
KCGMH241	aborig	70	LAM
KCGMH157	aborig	78	T1
KCGMH031	others	80	T1
KCGMH020	others	74	Beijing
KCGMH297	aborig	58	Beijing
KCGMH028	others	64	Beijing
KCGMH202	others	80	EAI
KCGMH145	aborig	70	EAI
KCGMH134	others	94	EAI	9	EAI-other
KCGMH139	others	70	EAI	9	EAI-other
KCGMH174	others	74	EAI	10	EAI-other
KCGMH176	others	78	EAI	10	EAI-other
KCGMH251	others	90	EAI
KCGMH150	others	78	EAI
KCGMH143	aborig	86	EAI
KCGMH230	others	71	EAI
KCGMH254	others	83	EAI
KCGMH182	others	57	EAI
KCGMH250	others	73	EAI
KCGMH153	others	85	EAI	11	EAI-other
KCGMH279	others	76	EAI	11	EAI-other
KCGMH282	others	54	EAI	11	EAI-other
KCGMH285	others	61	EAI	11	EAI-other
KCGMH269	others	56	EAI
KCGMH223	aborig	73	EAI
KCGMH266	aborig	54	EAI	12	EAI-aborig
KCGMH048	others	47	EAI	12	EAI-other
KCGMH167	aborig	77	EAI
KCGMH049	others	74	EAI	13	EAI-other
KCGMH050	others	73	EAI	13	EAI-other
KCGMH220	others	52	EAI	13	EAI-other
KCGMH236	others	77	EAI	13	EAI-other
KCGMH284	aborig	75	EAI	14	EAI-aborig
KCGMH026	others	75	EAI	14	EAI-other
KCGMH152	aborig	69	EAI	15	EAI-aborig
KCGMH196	others	85	EAI	15	EAI-other
KCGMH162	aborig	68	EAI
KCGMH002	others	63	EAI
KCGMH192	others	89	EAI
KCGMH155	others	80	EAI	16	EAI-other
KCGMH169	others	85	EAI	16	EAI-other
KCGMH308	others	39	EAI	16	EAI-other
KCGMH307	aborig	57	EAI
KCGMH011	others	54	EAI
KCGMH258	others	81	EAI
KCGMH257	others	77	EAI
KCGMH259	aborig	81	EAI	17	EAI-aborig
KCGMH268	aborig	61	EAI	17	EAI-aborig
KCGMH324	aborig	28	EAI	17	EAI-aborig
KCGMH037	others	52	EAI	17	EAI-other
KCGMH200	others	83	EAI	17	EAI-other
KCGMH036	others	71	EAI
KCGMH015	others	85	EAI
KCGMH211	aborig	79	EAI	18	EAI-aborig
KCGMH137	others	57	EAI	18	EAI-other
KCGMH140	others	58	EAI	18	EAI-other
KCGMH156	others	78	EAI	18	EAI-other
KCGMH164	others	35	EAI	18	EAI-other
KCGMH275	others	45	EAI	18	EAI-other
KCGMH287	others	88	EAI	18	EAI-other
KCGMH228	aborig	74	EAI
KCGMH004	others	69	EAI	19	EAI-other
KCGMH255	others	68	EAI	19	EAI-other
KCGMH038	others	59	EAI	20	EAI-other
KCGMH068	others	71	EAI	20	EAI-other
KCGMH130	others	58	EAI	20	EAI-other
KCGMH189	others	85	EAI	20	EAI-other
KCGMH201	others	62	EAI	20	EAI-other
KCGMH256	others	89	EAI	20	EAI-other
KCGMH005	others	72	EAI
KCGMH312	aborig	61	EAI	21	EAI-aborig
KCGMH046	others	61	EAI	21	EAI-other
KCGMH193	others	76	EAI
KCGMH199	aborig	50	EAI
KCGMH267	aborig	68	EAI
KCGMH030	others	71	EAI
KCGMH239	others	75	EAI	22	EAI-other
KCGMH253	others	76	EAI	22	EAI-other
KCGMH237	aborig	37	EAI
KCGMH313	aborig	92	EAI
KCGMH147	others	84	EAI
KCGMH290	aborig	83	EAI
KCGMH165	others	64	Manu
KCGMH061	others	77	T4
KCGMH166	others	54	Family33
KCGMH151	others	70	Family33
KCGMH242	others	95	undefine
KCGMH033	others	60	Beijing
KCGMH013	others	57	Beijing
KCGMH321	others	86	Family33
KCGMH178	others	55	EAI
KCGMH022	others	39	undefine
KCGMH289	others	71	EAI
KCGMH231	others	72	EAI
